# Supplementary material for: Identification and Phylogenetic Analysis of Flavobacterium spp. Associated with Aquaculture Fish Diseased from Brazil
Source: Pathogens. 2025 Feb 22;14(3):219. doi: 10.3390/pathogens14030219 (PMC11944601; doi:10.3390/pathogens14030219)
Supplement: Supplementary file 1 [file pathogens-14-00219-s001.zip]

Archive with 1 entries (1 files):
- pathogens-3463045-supplementary.pdf
